# Supplementary material for: Using Pan RNA-Seq Analysis to Reveal the Ubiquitous Existence of 5′ and 3′ End Small RNAs
Source: Front Genet. 2019 Feb 14;10:105. doi: 10.3389/fgene.2019.00105 (PMC6382676; doi:10.3389/fgene.2019.00105)
Supplement: TABLE S1 — All tRNA and snRNA sequences. [file Table_1.XLSX]

## Sheet: Sheet1
#Please use Notepad++ to display these sequences.
#The reference human genome is GRCh38/hg38.
#Mature tRNAs and snRNAs are represented in upper cases, while 100 bp upstream and 100 bp downstream sequences are represented in lower cases.
#In total, 13 mature tRNAs and their 43 precursors are included
#In total, 7 mature snRNAs are included
>TRS-TGA1-1(chr10:67764503-67764584)
gagcggagctcagagggtgcgcgctccgccctttcgcgggcctggcatga
gcgcagtggttgttacactaaagtgtctccgcctgtcgaatattctcgtg
GCAGCGATGGCCGAGTGGTTAAGGCGTTGGACTTGAAATCCAATGGGGTC
TCCCCGCGCAGGTTCGAACCCTGCTCGCTGCGgaagcgggtgctcttatt
ttttctatttttttaaataaacaccttcaaatgaaaacttttactcttct
ctgtattttcaatgcctgtcagctaaatggcg
>TRD-GTC2-1(chr1:161440822-161440896)
gagcacgcgcccggcccctgccgtcgggggaggggatcaaggcagggcta
ggcgtccgcggtcggagtggggtctggcgtcccggcgaccgtcgccgtcg
TCCTCGTTAGTATAGTGGTGAGTATCCCCGCCTGTCACGCGGGAGACCGG
GGTTCGATTCCCCGACGGGGAGGCAgccgtgctttttgggccgccgcctc
ggacccagcctgtgggccctccttctccttcctccgccctccagctagtc
gcagggtgccatctcgggcctggcc
>TRD-GTC2-2(chr1:161448240-161448314)
gagcacgcgcccggcccctgccgtcgggggaggggatcaaggcagggcta
ggcgtccgcggtcggagtggggtctggcgtcccggcgaccgtcgccgtcg
TCCTCGTTAGTATAGTGGTGAGTATCCCCGCCTGTCACGCGGGAGACCGG
GGTTCGATTCCCCGACGGGGAGGCAgccgtgctttttgggccgccgcctc
ggacccagcctgtgggccctccttctctctccttcctccgccctcccgct
agtcgcagggcgccatctcgggcct
>TRD-GTC2-3(chr1:161455621-161455695)
gagcacgcgcccggcccctgccgtcgggggaggggatcaaggcagggcta
ggcgtccgcggtcggagtggggtctggcgtcccggcgaccgtcgccgtcg
TCCTCGTTAGTATAGTGGTGAGTATCCCCGCCTGTCACGCGGGAGACCGG
GGTTCGATTCCCCGACGGGGAGGCAgccgtgctttttgggccgccgcctc
ggacccagcctgtgggccctccttctctctccttcctccgccctcccgct
agtcgcagggcgccatctcgggcct
>TRD-GTC2-4(chr1:161463031-161463105)
gagcacgcgcccggcccctgccgtcgggggaggggatcaaggcagggcta
ggcgtccgcggtcggagtggggtctggcgtcccggcgaccgtcgccgtcg
TCCTCGTTAGTATAGTGGTGAGTATCCCCGCCTGTCACGCGGGAGACCGG
GGTTCGATTCCCCGACGGGGAGGCAgccgtgctttttgggccgccgcctc
ggacccagcctgtgggccctccttctctctccttcctccgccctcccgct
agtcgcagggcgccatctcgggcct
>TRD-GTC2-5(chr1:161470412-161470486)
gagcacgcgcccggcccctgccgtcgggggaggggatcaaggcagggcta
ggcgtccgcggtcggagtggggtctggcgtcccggcgaccgtcgccgtcg
TCCTCGTTAGTATAGTGGTGAGTATCCCCGCCTGTCACGCGGGAGACCGG
GGTTCGATTCCCCGACGGGGAGGCAgccgtgctttttgggccgccgcctc
ggacccagcctgtgggccctccttctctctccttcctccgccctcccgct
agtcgcagggcgccatctcgggcct
>TRD-GTC2-6(chr6:27479674-27479745)
tatatttggtaggggaaacgtgtgactacagagcaaagaaagatggacaa
tagcgagtaacttcacagggatttcctaagagctccattttcacgtcaat
TCCTCGTTAGTATAGTGGTGAGTATCCCCGCCTGTCACGCGGGAGACCGG
GGTTCGATTCCCCGACGGGGAGgaggcttaaacttttttttagaaaagca
cacttccggtaaacacagtctctagtcttctgggcaaatgttgggttctc
tttttctttagcagagttcttt
>TRD-GTC2-7(chr6:27503744-27503815)
tataatcaatttagtagaatacaaacttacagacttaaaaaagtgggcaa
gaatacttaagtttattagaggtagtcaaaactcgctgacgcagagttct
TCCTCGTTAGTATAGTGGTGAGTATCCCCGCCTGTCACGCGGGAGACCGG
GGTTCGATTCCCCGACGGGGAGaaaagttgctttttgcatcttctgccca
ctgatggcccctacctggctctgagagcagagctgcggtgggacccctct
gccattcctccttaactgccaa
>TRD-GTC2-8(chr12:960306021-96036095)
aaacgtaagaaaatcaggttcattggtgtttgcatatagcgagggcgggg
cggagcaaaaacgtagaaaaggcctatcagaaggctttctttcgtgcggt
TCCTCGTTAGTATAGTGGTGAGTATCCCCGCCTGTCACGCGGGAGACCGG
GGTTCGATTCCCCGACGGGGAGGCAcagtaattgttttttgtttttagct
gtaagtaattcaaggtttaaacagttgttttgtcagtttcagtgtttatt
atgtatatccccagaacctgcatct
>TRD-GTC2-9(chr12:124927345-124927416)
gttttgtgggaaatacaagatacttaattctttggaaagtgtttagggaa
agctacgtttaccttaaaacagtctcttgaagaacctgttttatgggcgg
TCCTCGTTAGTATAGTGGTGAGTATCCCCGCCTGTCACGCGGGAGACCGG
GGTTCGATTCCCCGACGGGGAGgccaagtacgtttttaccattcttccgt
atttttccttactcttcctatgaagaataaacccggcaggtaaacgggac
tctggttctgtggttgtctctg
>TRD-GTC2-10(chr12:124939647-1249639718)
tgcccggcgcggagcctggatggcccggaaaggttaggaacgatagcgag
agaatggtatggacataagaagggagctgcagggaacacagtacggcttg
TCCTCGTTAGTATAGTGGTGAGTATCCCCGCCTGTCACGCGGGAGACCGG
GGTTCGATTCCCCGACGGGGAGgccgggtactttcgtatttttaaataca
gaggggagactttgttggcgatgcttttcggtgttccaaaatatacagag
taggtataagaggatgtgcaca
>TRD-GTC2-11(chr17:8222238-8222309)
atcagtggttggaagaacagaacccctaggaaccctgctgtcagcacgca
gagtgtaaagtctcagatcaaggattcggagaaaggtctctacaggtccc
TCCTCGTTAGTATAGTGGTGAGTATCCCCGCCTGTCACGCGGGAGACCGG
GGTTCGATTCCCCGACGGGGAGagtactagcagttttgaaacttctatct
ttttgctttcattaaatccgtcctggtccctgggatggagctataaaaaa
gagggaaaggaggaggggagga
>TRS-GCT4-1(chr6:28597340-28597421)
gactgaatcaggattaagccagaaaaagagcgattaaaaatatattatta
caggactaactgtgcggaggaagaaaatgactttgccacgcttagcatgt
GACGAGGTGGCCGAGTGGTTAAGGCGATGGACTGCTAATCCATTGTGCTC
TGCACGCGTGGGTTCGAATCCCATCCTCGTCGtttctggaggtttttatt
taaccctctgaaaggatgggtctgagtgctgcctagttagcgtttatctt
tggtagattaatttgccaagaaaccaagtaaa
>TRS-GCT4-2(chr15:40593825-40593906)
ttggactttggcttccgtacaaaatggcggcttccataacattgcgtcac
agccccttgatattactccctatagcaatcaggaaacagtaacttaccgg
GACGAGGTGGCCGAGTGGTTAAGGCGATGGACTGCTAATCCATTGTGCTC
TGCACGCGTGGGTTCGAATCCCATCCTCGTCGatgtggtggcttactttt
gcttgtaaccaaagtaaatttgcagagcagaataaattttttaataacca
aagtaaatttgcagagcagaataaatttttta
>TRS-GCT4-3(chr17:8186866-8186947)
tgtgcagccttcacgacgtaggcgagccccacctgcaggaagttcaggtt
ccagagaagtgagatgcggagggcagtctgaacagcgagggctgtctgca
GACGAGGTGGCCGAGTGGTTAAGGCGATGGACTGCTAATCCATTGTGCTC
TGCACGCGTGGGTTCGAATCCCATCCTCGTCGgctaaggaagtcctgtgc
tcagttttgtagcatcaaaactaggatttctcttgttacccccagtcact
ccattcagttttcgtgtctttcccagctgcat
>TRL-TAG3-1(chr16:22195710-22195792)
caggagacagcggttctatattgagcatgcgcaaactttgagggcggggc
gcctccgtcatcacactaatatgccggcataggaagccctacgatcggga
GGTAGCGTGGCCGAGTGGTCTAAGGCGCTGGATTTAGGCTCCAGTCATTT
CGATGGCGTGGGTTCGAATCCCACCGCTGCCACacctcagaaggtctcac
ttttctatccataaaccatctctttatgtagtcctttgccaacttctctt
ccttttttctcctttctgatgtatttctttttt
>TRA-AGC3-1(chr6:28607156-28607230)
ttgcggagtttgcattcatgatttcattgcaatttaccgaatctttgaga
aatactgattataaatcatgaaagaaatgcaaagcaacctgtctgtggtt
GGGGGTGTAGCTCAGTGGTAGAGCGCGTGCTTAGCATGTACGAGGTCCCG
GGTTCAATCCCCGGCACCTCCACCAgttttgggagtgcgcactttctcct
ctcaatggaccgcctttccactttcctttctccctcccgttaaataaacc
tagtctcattcattcaattttctgc
>TRA-CGC1-1(chr6:26553503-26553574)
ggacagatatgggaggacggagacggcggggcggtggggtggtagcagaa
atctttcacaaacaactagggagagctacaaagaacggtttcttagggta
GGGGATGTAGCTCAGTGGTAGAGCGCATGCTTCGCATGTATGAGGTCCCG
GGTTCGATCCCCGGCATCTCCAagttgttttatcctatctgcccaatact
attagaaactatatttcaaaatgtgaaataattgtgttttgtatcctcca
cttctttaactttttatggctt
>TRS-AGA2-1(chr6:26327589-26327673)
cttaagatacgaattcagctattattaaatccctaataaaaggagtacaa
tatgtgatgtatggaaacatgtaagacatttaataaggtttttggtatct
GTAGTCGTGGCCGAGTGGTTAAGGCGATGGACTAGAAATCCATTGGGGTC
TCCCCGCGCAGGTTCGAATCCTGCCGACTACGGCAgtgggtttttgcatc
ttcaagcaggtttcatccgaccgatcgatatttcacgtgtaaaaaggctt
tcgatcttttacaagttaacatcaaaatggatttc
>TRS-AGA2-2(chr6:27478812-27478893)
aggaaaccatttttaccgtattttgttcttttgaccgtttcttgtcagtt
agctggtgtaaattctgtttaaagatgtgaagggagccttctccattcgt
GTAGTCGTGGCCGAGTGGTTAAGGCGATGGACTAGAAATCCATTGGGGTC
TCCCCGCGCAGGTTCGAATCCTGCCGACTACGggatgttttactgagaac
agttcagcgaggaaataggatctcacatttgctttcagtttgggagtaaa
gaaactcgtgatagagcctctgcgtgtcacct
>TRS-AGA2-3(chr6:27495814-27495895)
caccttagcatttccaaaaaaactcaccaaagacagaagtttgcacacgt
cacctgacacgtcatttcaccaatctatcaaagggtgaagttccacagct
GTAGTCGTGGCCGAGTGGTTAAGGCGATGGACTAGAAATCCATTGGGGTC
TCCCCGCGCAGGTTCGAATCCTGCCGACTACGgggtggtttttgctccca
gtgagctaacttaacccatctgtttggcagtgtgaaattacctaacaagg
aaatccttaccacccatttcttaccacaaggg
>TRS-AGA2-4(chr6:27503039-27503120)
cgttcaactcacaaagcccattttcttgtacctagatagtaattatcctg
atttgcattttctcatgtctataccgtgaaaaaaaacgttgtgattctgt
GTAGTCGTGGCCGAGTGGTTAAGGCGATGGACTAGAAATCCATTGGGGTC
TCCCCGCGCAGGTTCGAATCCTGCCGACTACGagttcgaggttttagata
attaacaacagaaaatttagaagaaagaaatttaagccaactcacgtgtt
gcgaactgaatttgtttggtacttccccgatc
>TRS-AGA2-5(chr8:95269657-95269738)
gctcagtaatggtttcctccacatcaaaacgtgcctattgctgcagcaga
cgcttatgcagagtctacatgcactctcaccgcaaaaattcacacagcca
GTAGTCGTGGCCGAGTGGTTAAGGCGATGGACTAGAAATCCATTGGGGTC
TCCCCGCGCAGGTTCGAATCCTGCCGACTACGggaatgtcagctttttgc
cgtcaacacttactttttgtgttttagagcgttctgctcaaaccttccac
agatttcaggaatttacaaacggctgaaacac
>TRS-AGA2-6(chr17:8226607-8226691)
cgccgcgtctttttttccctgaagcgctttcatggaggcagatgtttgtc
agtcaagggaagtaagaaaggcattggatgaaaacgaagccctaagcctc
GTAGTCGTGGCCGAGTGGTTAAGGCGATGGACTAGAAATCCATTGGGGTC
TCCCCGCGCAGGTTCGAATCCTGCCGACTACGTCAtatttttttcttcag
catactgaccatatttctctccaggatgggatgatccagtcggcaccctc
caaacctctcatctaggaactctagaatcgagaat
>TRG-GCC1-1(chr1:161443304-161443377)
acgctgcaataggacggaggcccacggcaggcggtgaccagtgaacggcg
gctggtggcgagttccgctgtgccagcttccgttggcgtttgccatcggt
GCATGGGTGGTTCAGTGGTAGAATTCTCGCCTGCCACGCGGGAGGCCCGG
GTTCGATTCCCGGCCCATGCAGCAcgccctcccattttggtgctgcagca
gcaccaaggcgtagctgcgctcgcctctgccgcctccttacactcggggc
gcgcgagcgagtccggcaccggct
>TRG-GCC1-2(chr1:161450677-161450750)
acgctgcaataggacggaggcccacggcaggcggtgaccagtgaacggcg
gctggtggcgagttccgctgtgccagcttccgttggcgtttgccatcggt
GCATGGGTGGTTCAGTGGTAGAATTCTCGCCTGCCACGCGGGAGGCCCGG
GTTCGATTCCCGGCCCATGCAGCAcgccctcccattttggtgctgcagca
gcaccaaggcgtagctgcgctcgcctctgccgcctccttacactcggggc
gcgcgagcgagtccggcaccggct
>TRG-GCC1-3(chr1:161458108-161458181)
acgctgcaataggacggaggcccacggcaggcggtgaccagtgaacggcg
gctggtggcgagttccgctgtgccagcttccgttggcgtttgccatcggt
GCATGGGTGGTTCAGTGGTAGAATTCTCGCCTGCCACGCGGGAGGCCCGG
GTTCGATTCCCGGCCCATGCAGCAcgccctcccattttggtgctgcagca
gcaccaaggcgtagctgcgctcgcctctgccgcctccttacactcggggc
gcgcgagcgagtccggcaccggct
>TRG-GCC1-4(chr1:161465468-161465541)
acgctgcaataggacggaggcccacggcaggcggtgaccagtgaacggcg
gctggtggcgagttccgctgtgccagcttccgttggcgtttgccatcggt
GCATGGGTGGTTCAGTGGTAGAATTCTCGCCTGCCACGCGGGAGGCCCGG
GTTCGATTCCCGGCCCATGCAGCAcgccctcccattttggtgctgcagca
gcaccaaggcgtagctgcgctcgcctctgccgcctccttacactcggggc
gcgcgagcgagtccggcaccggct
>TRG-GCC1-5(chr21:17454786-17454859)
ttatcatcttccttctccattatctagtctcttgcaacaaagaacacctt
ccagtcgcgttccaatcatgttactgcttttccccaactcttctatcggt
GCATGGGTGGTTCAGTGGTAGAATTCTCGCCTGCCACGCGGGAGGCCCGG
GTTCGATTCCCGGCCCATGCAGCAcgaaaatgtgttttggaccgtgcgcg
ggaggttgcggtaagccgagactgcaccgttgtattccagccacagcaac
agtgagagaaacttcgtctcaaaa
>TRG-TCC1-1(chr19:4724070-4724141)
gtgggttagggagagacacccccctgtgacttggtatcactcagtcaaac
ccatgatcccccactattaaggatatccggagaggatgctacctatcagg
GCGTTGGTGGTATAGTGGTTAGCATAGCTGCCTTCCAAGCAGTTGACCCG
GGTTCGATTCCCGGCCAACGCAtgcggtaccacttttgcgagtttgaaat
tttcattttagttttgagacggagtctcgctcggtcccccaggctggagt
gcagtggcgtgatctccgctca
>TRR-TCT3-1(chr9:128340076-128340166)
ggccccggccgagttcagcaaacacccagcaccacacctagaagctcgct
aagagggcggtttcaggcagaggtgagcggggcggccgggttccgcagcc
GGCTCTGTGGCGCAATGGATAGCGCATTGGACTTCTAGCTGAGCCTAGTG
TGGTCATTCAAAGGTTGTGGGTTCGAGTCCCACCAGAGTCGaattttgat
ggctcctactccctgactttcacctgcgtgttttaaggactccaggacct
atctaacaaataaggttcagaacgaaaatcataagtcacac
>TRE-CTC1-1(chr1:146035692-146035763)
cagcaatctggccactttggcttcagtgtttagcagttacaggcacgaac
cgcagcacttagtagaatcatatagctgcaaccgggaagggttagcagct
TCCCTGGTGGTCTAGTGGTTAGGATTCGGCGCTCTCACCGCCGCGGCCCG
GGTtCGATTCCCGGTCAGGGAAagagtaacatcttcttttactgctttct
ctcaggatcttttaaataaacgttatctgctagtcaatcttccccatccc
actgaaaactgaaatacagaaa
>TRE-CTC1-2(chr1:161447228-161447299)
gttttaaagcgaagcaggggacaggcgccaaggtagcgcccagtgctggg
gccagaggcgctggggccaggaggcgcaagccgggccctgaagccgcctc
TCCCTGGTGGTCTAGTGGTTAGGATTCGGCGCTCTCACCGCCGCGGCCCG
GGtTCGATTCCCGGTCAGGGAAgccttccttcgttggctctgcctgccaa
ctgccaggccccttcacacctccccttttgaccaacaggctggctcgctt
ctcccgcgccccagccacaacc
>TRE-CTC1-3(chr1:161454608-161454679)
gttttaaagcgaagcaggggacaggcgccaaggtagcgcccagtgctggg
gccagaggcgctggggccaggaggcgcaagccgggccctgaagccgcctc
TCCCTGGTGGTCTAGTGGTTAGGATTCGGCGCTCTCACCGCCGCGGCCCG
GGtTCGATTCCCGGTCAGGGAAgccttccttcgttggctctgcctgccaa
ctgccaggccccttcacacctccccttttgaccaacaggctggctcgctt
ctcccgcgccccagccacaacc
>TRE-CTC1-4(chr1:161462019-161462090)
gttttaaagcgaagcaggggacaggcgccaaggtagcgcccagtgctggg
gccagaggcgctggggccaggaggcgcaagccgggccctgaagccgcctc
TCCCTGGTGGTCTAGTGGTTAGGATTCGGCGCTCTCACCGCCGCGGCCCG
GGtTCGATTCCCGGTCAGGGAAgccttccttcgttggctctgcctgccaa
ctgccaggccccttcacacctccccttttgaccaacaggctggctcgctt
ctcccgcgccccagccacaacc
>TRE-CTC1-5(chr1:161469399-161469470)
gttttaaagcgaagcaggggacaggcgccaaggtagcgcccagtgctggg
gccagaggcgctggggccaggaggcgcaagccgggccctgaagccgcctc
TCCCTGGTGGTCTAGTGGTTAGGATTCGGCGCTCTCACCGCCGCGGCCCG
GGtTCGATTCCCGGTCAGGGAAgccttccttcgttggctctgcctgccaa
ctgccaggccccttcacacctccccttttgaccaacaggctggctcgctt
ctcccgcgccccagccacaacc
>TRE-CTC1-6(chr6:28982199-28982270)
catgaccgtgcactaactcgtcggaaaagtagaagtcaactgtgtgcgta
tgtgttgagttctcgcttcataaatatgttttaataaacctacttcagct
TCCCTGGTGGTCTAGTGGTTAGGATTCGGCGCTCTCACCGCCGCGGCCCG
GGTtCGATTCCCGGTCAGGGAAtgaggtttttctgttttaacctccaaat
tctttcatccaggaacgaaatctctgagtaaacagcaaattgtggataag
ttaactttcaattttcatagga
>TRE-CTC1-7(chr6:125780247-125780318)
ggtgtggcttagacgcaatactctatcccctactggttagaggaattaag
tgcagatttttaacacaacaaatatatttaggaagaagcgttgtgcaagt
TCCCTGGTGGTCTAGTGGTTAGGATTCGGCGCTCTCACCGCCGCGGCCCG
GGtTCGATTCCCGGTCAGGGAAgtcttgtttttcttgacattcgtatcct
tcatgcaatttagaagtcaagagttttgtgtagttttcacttgctggttg
ggtttttttttcatagtttttt
>TRL-AAG2-1(chr5:181187701-181187782)
tggtcctgccctgtggattcgccccaactccctgttggcccagagcccct
tcgcacgcttcataactgaaggaaaatatgtaaatacccagcggcaaaga
GGTAGCGTGGCCGAGCGGTCTAAGGCGCTGGATTAAGGCTCCAGTCTCTT
CGGGGGCGTGGGTTCGAATCCCACCGCTGCCAgtttgtggtagttttgtc
acttttgtcccctatgggttacaaaaggagtaatgggccccacacatact
cgagatgcggggttccatttggcagcgtgccg
>TRL-AAG2-2(chr6:28943622-28943703)
gagggaagggcttatggtgatgtgggaatgggaatgaaaggactggaaag
gggcgacagtcacttgggtgaaactgaaagcggcgacgcaccctgtgggt
GGTAGCGTGGCCGAGCGGTCTAAGGCGCTGGATTAAGGCTCCAGTCTCTT
CGGGGGCGTGGGTTCGAATCCCACCGCTGCCAgtgtgaggtatttttttt
ttccccctcgtcattctgacccagtaaagttccattttcaagccttgtgt
gggcagttctcacagcttcctaagtgagacag
>TRL-AAG2-3(chr14:20610132-20610213)
aaaaatccggtaaaactacaaatacaggatcatgaagttggcaggcgggg
agggtaaaagaggaaagggtagagaataggttcccaactgttagccagta
GGTAGCGTGGCCGAGCGGTCTAAGGCGCTGGATTAAGGCTCCAGTCTCTT
CGGGGGCGTGGGTTCGAATCCCACCGCTGCCAggtgcttcccttttcttg
gggaaaccatccgtgtattccgattagtgtactggtgctcccacgttaac
acagtctcttcacctttctctagcacccaatt
>TRL-AAG2-4(chr16:22297140-22297221)
aagcaaaaaaaaaacctcagcgaaaacgcctcgcaatgtccagattaaat
gcaaaagcaaaagcattaagtagctttctggcataaacatattgcagctg
GGTAGCGTGGCCGAGCGGTCTAAGGCGCTGGATTAAGGCTCCAGTCTCTT
CGGGGGCGTGGGTTCGAATCCCACCGCTGCCAgggttgctgtctttttgt
ccccgctgcatacactcctggctcagttttgcgcgtgccatcagcgcccc
ctgctgcagggcggggctcacggcctgcatga
>U1(chr1:146376707-146377070)
gggtgggggggggtggggggggggggtgcgcggggcaagtgaccgtgcgt
gtaaagggtgaagcgtgtgaggctgtggcggggcggaggtgcaaaagctc
ATACTTACCTGGCAGGGGAGATACCATGATCACGAAGGTGGTTTTCCCAG
GGCGAGGCTTATCCATTGCACTCCGGATGTGCTGACCCCTGCGATTTCCC
CAAATGTGGGAAACTCGACTGCATAATTTGTGGTAGTGGGGGACTGCGTT
CGCGCTTTCCCCTGatttttgtagtttaaagaacagtctgcacggcgagg
gttacttgttttttttactggcttgtgctttactcttaatcgtttctctc
acagtcggaggttg
>U2(chr17:43296328-43296715)
cgagacagagggaatggggcaaggagcgaggctggggctctcaccgcgac
ttgaatgtggatgagagtgggacggtgacggcgggcgcgaaggcgagcgc
ATCGCTTCTCGGCCTTTTGGCTAAGATCAAGTGTAGTATCTGTTCTTATC
AGTTTAATATCTGATACGTCCTCTATCCGAGGACAATATATTAAATGGAT
TTTTGGAGCAGGGAGATGGAATAGGAGCTTGCTCCGTCCACTCCACGCAT
CGACCTGGTATTGCAGTACCTCCAGGAACGGTGCACCCcctccggggata
caacgtgtttcctaaaagtagagggaggtaagagacggtagcacctgcgg
ggcggcttgcacgccgagtgcctgtgacgcgccggctt
>U3(chr17:19187916-19188332)
atttgtttcctaatggcatcggaactagcgaaagtttctcgccatcagtt
aaaagtttgcggcagatgtagacctagcagaggtgtgcaaggaggccgtt
AAGACTATACTTTCAGGGATCATTTCTATAGTGTGTTACTAGAGAAGTTT
CTCTGAACGTGTAGAGCACCGAAAACCACGAGGAAGAGAGGTAGCGTTTT
CTCCTGAGCGTGAAGCCGGCTTTCTGGCGTTGCTTGGCTGCAACTGCCGT
CAGCCATTGATGATCGTTCTTCTCTCCGTATTGGGGAGTGAGAGGGAGAG
AACGCGGTCTGAGTGGTttttccttcttgatggctcaatgacagagacta
gctcgtaaactccggggcgtttctgggctgttcgctcctgcttggcatgt
cgcgagaaaggttttcg
>U4(chr12:120292994-120293337)
agcaagcaataagtgaagatttttccataggccctaaactcacctttgcg
aaataggaagctggtttattgggagtgatgagcagggggcgtaacaaatt
AGCTTTGCGCAGTGGCAGTATCGTAGCCAATGAGGTCTATCCGAGGCGCG
ATTATTGCTAATTGAAAACTTTTCCCAATACCCCGCCGTGACGACTTGCA
ATATAGTCGGCACTGGCAATTTTTGACAGTCTCTACGGAGACTGaatttt
cttgcagttgaacaacagaggctttttttgtgtgtgtgggggtgcttggt
tttgggaggttgaagagtacttgttcgcaaactctctaaatgag
>U5(chr15:65295951-65296267)
tgtataaactttctcaggtagtaacccttgggattagtagacaccatcag
tgtactaggaattgcagttacccgaaaattgagttacagaagtaactggt
ATACTCTGGTTTCTCTTCAGATCGCATAAATCTTTCGCCTTTTACTAAAG
ATTTCCGTGGAGAGGAACAACTCTGAGTCTTAACCCAATTTTTTGAGGCC
TTGCTTTGGCAAGGCTAtatgtggtaatccaacaatagaaattattttta
agtttgtgtgttcctttttctgttcaatggtgcttttgatattgttgtaa
agcagtgactagcagat
>U6(chr15:67839839-67840145)
tttaaaattatgttttaaaatggactatcatatgcttaccgtaacttgaa
agtatttcgatttcttggctttatatatcttgtggaaaggacgaaacacc
GTGCTCGCTTCGGCAGCACATATACTAAAATTGGAACGATACAGAGAAGA
TTAGCATGGCCCCTGCGCAAGGATGACACGCAAATTCGTGAAGCGTTCCA
TATTTTTacatcaggttgtttttctgtttttacatcaggttgtttttctg
tttggttttttttttacaccacgtttatacgccggtgcacggtttaccac
tgaaaac
>U7(chr12:6943716-6943978)
gtttatacagtaataggaacaagaaaaaagtcacctaagctcaccctcat
caattgtggagttcctttatatcccatcttctctccaaacacatacgcag
CAGTGTTACAGCTCTTTTAGAATTTGTCTAGTAGGCTTTCTGGCTTTTTA
CCGGAAAGCCCCTcttatgatgtttgttgccaatgatagattgttttcac
tgtgcaaaaattatgggtagttttggtggtcttgatgcagttgtaagctt
ggggtatgaaggt
# This perl script can be used to transform Pileup format to 5-end format.
# This perl script can be used on the Linux platform.
# Usage: perl program input > output
#!/usr/bin/perl -lan
print join("\t", @F[0..3]) and next if $F[3] == 0;
$positive_start_count = map {/\^.{1}\./g} $F[4];
$positive_count = map {/\./g} $F[4];
$negative_start_count = map {/\,\$/g} $F[4];
$negative_count = map {/\,/g} $F[4];
$ratio1 = $positive_start_count/$positive_count*100;
$ratio2 = $negative_start_count/$negative_count*100;
if ($positive_count > 0){
	$ratio1 = $positive_start_count/$positive_count*100;
	}else{$ratio1 = 0}
if ($negative_count > 0){
	$ratio2 = $negative_start_count/$negative_count*100;
	}else{$ratio2 = 0}
$ratio1=sprintf "%.2f",$ratio1;
$ratio2=sprintf "%.2f",$ratio2;
print join("\t", @F[0..3]), "\t$ratio1%\t$positive_start_count\/$positive_count\t$ratio2%\t$negative_start_count\/$negative_count";
